# Supplementary material for: A cross-sectional study of the association between a novel integrated insulin resistance indicator (IR6) and anxiety: Data from NHANES 2007 to 2012
Source: Medicine (Baltimore). 2026 May 15;105(20):e48848. doi: 10.1097/MD.0000000000048848 (PMC13183163; doi:10.1097/MD.0000000000048848)
Supplement: Supplementary file 1 [file medi-105-e48848-s001.xls]

## Sheet: GVIF_Table
Variable	GVIF
IR6	1.47181953940229
Gender	1.57896376987445
Age	1.77848613992612
Race	4.61174938633897
Education	3.42022861117328
Alcohol status	1.59826575875264
Smoke status	1.62570721790271
