# Supplementary material for: A cross-sectional study of the association between a novel integrated insulin resistance indicator (IR6) and anxiety: Data from NHANES 2007 to 2012
Source: Medicine (Baltimore). 2026 May 15;105(20):e48848. doi: 10.1097/MD.0000000000048848 (PMC13183163; doi:10.1097/MD.0000000000048848)
Supplement: Supplementary file 2 [file medi-105-e48848-s002.xls]

## Sheet: GVIF_Table
Variable	GVIF
IR6	2.24650483625712
Gender	1.70449422897932
Age	1.86941172594768
Race	8.6603901500725
Education	6.29240624749945
Alcohol status	1.66702062192862
Smoke status	1.73004569649802
HbA1C	1.45348113562189
HDL	3.81294978102273
LDL	1.50767529791702
